# Supplementary material for: Genome-Wide Identification of Autophagy-Related Gene Family and Gene Expression Analysis of the CmATG8 Under Heat Stress in Chrysanthemum
Source: Int J Mol Sci. 2025 Sep 5;26(17):8642. doi: 10.3390/ijms26178642 (PMC12428883; doi:10.3390/ijms26178642)
Supplement: Supplementary file 1 [file ijms-26-08642-s001.zip]

Archive with 5 entries (5 files):
- Figure S1-S8.pdf
- Table S1.pdf
- Table S2.pdf
- Table S3.pdf
- Table S4.pdf
